# Supplementary material for: Riparian Soil Pollution Caused by Sediment Metal Transport: Seasonal Changes and Ecological Risk Assessment
Source: Toxics. 2024 Mar 13;12(3):213. doi: 10.3390/toxics12030213 (PMC10974470; doi:10.3390/toxics12030213)
Supplement: Supplementary file 1 [file toxics-12-00213-s001.zip]

Archive with 1 entries (1 files):
- toxics-2869558-supplementary.pdf
